# Supplementary material for: Root bacterial endophytes alter plant phenotype, but not physiology
Source: PeerJ. 2016 Nov 1;4:e2606. doi: 10.7717/peerj.2606 (PMC5101591; doi:10.7717/peerj.2606)
Supplement: Supplemental Information 5 — This R script includes morphologic traits, physiologic traits, and microbial colonization experiment data. [file peerj-04-2606-s005.r]

library(car)
library(ggplot2)
library(multcomp)
library(fBasics)
library(e1071)
library(lme4)
library(lmerTest)

################################################################################################
################################################################################################
################################################################################################
####################                TRICHOCARPA DATA                    ########################
################################################################################################
################################################################################################
################################################################################################

tritrait<-read.csv("Henning_PeerJ_trait_data.csv")
tritrait
names(tritrait)
tritrait$Treatment<-factor(tritrait$Treatment, levels=c("C", "GM30", "GM41", "BT03"))

boxplot(tritrait$Initial.Root.SA)  # not normal
normalTest(tritrait$Initial.Root.SA, method=c( "da" )) # only need to look at omnibus value.
logINrootSA<-(log(tritrait$Initial.Root.SA+1))
normalTest(logINrootSA, method=c( "da" ))
boxdelt_LeafSAplot(logINrootSA)                            # logINrootSA NORMAL

boxplot(tritrait$Init_Leaf_SA)  # normal
normalTest(tritrait$Init_Leaf_SA, method=c( "da" )) # only need to look at omnibus value.

boxplot(tritrait$shoot)  # normal
normalTest(tritrait$shoot, method=c( "da" )) # only need to look at omnibus value.

boxplot(tritrait$root.biomass)  # normal
normalTest(tritrait$root.biomass, method=c( "da" )) # only need to look at omnibus value.
logrootmass<-(log(tritrait$root.biomass+1))
normalTest(logrootmass, method=c( "da" ))

boxplot(tritrait$Whole.plant)  # normal
normalTest(tritrait$Whole.plant, method=c( "da" )) # only need to look at omnibus value.

boxplot(tritrait$percentroot)  # not normal
normalTest(tritrait$percentroot, method=c( "da" ))
logperroot<-(log(tritrait$percentroot+1))
boxplot(logperroot)
normalTest(zperroot, method=c( "da" ))   ### add logperroot to data table

boxplot(tritrait$percentshoot)  # not normal
normalTest(tritrait$percentshoot, method=c( "da" ))
logpershoot<-(log(tritrait$percentshoot+1))
boxplot(logpershoot)
normalTest(logpershoot, method=c( "da" )) ### add logpershoot to data table

boxplot(tritrait$leaf.weight)  # normal
normalTest(tritrait$leaf.weight, method=c( "da" ))

boxplot(tritrait$percent.leaf)  # not normal
normalTest(tritrait$percent.leaf, method=c( "da" ))
logperleaf<-(log(tritrait$percent.leaf+1))
boxplot(logperleaf)
normalTest(logperleaf, method=c( "da" )) ### add logpershoot to data table

boxplot(tritrait$rootleaf)  # not normal
normalTest(tritrait$rootleaf, method=c( "da" ))
logrootleaf<-(log(tritrait$rootleaf+1))
boxplot(logrootleaf)
normalTest(logrootleaf, method=c( "da" )) ### add logrootleaf to data table

boxplot(tritrait$rootshoot)  # normal
normalTest(tritrait$rootshoot, method=c( "da" )) # only need to look at omnibus value.
logrs<-((tritrait$rootshoot)^(1/5))
normalTest(logrs, method=c( "da" ))
boxplot(logrs)

boxplot(tritrait$SPAD)  # normal
normalTest(tritrait$SPAD, method=c( "da" )) # only need to look at omnibus value.

boxplot(tritrait$CH_leafN)  # normal
normalTest(tritrait$CH_leafN, method=c( "da" )) # only need to look at omnibus value.

boxplot(tritrait$delt_RootSA)  # normal
normalTest(tritrait$delt_RootSA, method=c( "da" )) # only need to look at omnibus value.

boxplot(tritrait$delt_RootL)  # normal
normalTest(tritrait$delt_RootL, method=c( "da" )) # only need to look at omnibus value.


boxplot(tritrait$Delt_stem)  # normal
normalTest(tritrait$Delt_stem, method=c( "da" )) # only need to look at omnibus value.
sqdeltstem<-((tritrait$Delt_stem)^(1/2))
normalTest(sqdeltstem, method=c( "da" ))
boxplot(sqdeltstem)

boxplot(tritrait$delt_LeafSA)  # normal
normalTest(tritrait$delt_LeafSA, method=c( "da" )) # only need to look at omnibus value.
logdeltleaf<-(log(tritrait$delt_LeafSA+1))
normalTest(logdeltleaf, method=c( "da" ))
boxplot(logdeltleaf)

boxplot(tritrait$SRL)  # normal
normalTest(tritrait$SRL, method=c( "da" )) # only need to look at omnibus value.
logSRL<-(log(tritrait$SRL+1))
normalTest(logSRL, method=c( "da" ))

boxplot(tritrait$SLA)  # normal
normalTest(tritrait$SLA, method=c( "da" )) # only need to look at omnibus value.
logSLA<-(log(tritrait$SLA+1))
normalTest(logSLA, method=c( "da" ))
boxplot(logSLA)

tritrait["logINrootSA"]<-NA
tritrait$logINrootSA<-logINrootSA
tritrait["logrootmass"]<-NA
tritrait$logrootmass<-logrootmass
tritrait["logrs"]<-NA
tritrait$logrs<-logrs
tritrait["logSLA"]<-NA
tritrait$logSLA<-logSLA
tritrait["logSRL"]<-NA
tritrait$logSRL<-logSRL
tritrait["sqdeltstem"]<-NA
tritrait$sqdeltstem<-sqdeltstem
tritrait["logdeltleaf"]<-NA
tritrait$logdeltleaf<-logdeltleaf
tritrait["logperroot"]<-NA
tritrait$logperroot<-logperroot
tritrait["logpershoot"]<-NA
tritrait$logpershoot<-logpershoot
tritrait["logperleaf"]<-NA
tritrait$logperleaf<-logperleaf
tritrait["logrootleaf"]<-NA
tritrait$logrootleaf<-logrootleaf

tritrait$Treatment<-factor(tritrait$Treatment, levels=c("C", "GM30", "GM41", "BT03"))
names(tritrait)
tritrait

SRA<-(tritrait$Fin_Sum.of.Root.SA/tritrait$root.biomass)
SRA

tritrait["SRA"]<-NA
tritrait$SRA<-SRA
normalTest(SRA, method=c( "da" ))
logSRA<-(SRA^(1/4))
normalTest(logSRA, method=c( "da" ))
boxplot(logSRA)
tritrait["logSRA"]<-NA
tritrait$logSRA<-logSRA

#### SRA
mod<-lmer(SRA~Treatment+(1|EP.run), data=tritrait) # full model
summary(mod)
mod1<-lmer(logSRA~Treatment +(1|EP.run), REML=FALSE, data=tritrait) # full model
mod2<-lmer(logSRA~1 +(1|EP.run), REML=FALSE,data=tritrait) # full model
anova(mod1,mod2)
summary(mod2)
summary(mod1)

mod<-lm(SRL~Treatment, data=tritrait) # full model
summary(mod)

# Shoot biomass - shoot             ###########################################################################################################################
tritmod<-lm(tritrait$shoot~tritrait$Treatment+tritrait$Init_Leaf_SA)
Anova(tritmod)

##################### shoot biomass  mixed model ##############
mod<-lmer(shoot~Treatment +(1|EP.run), data=tritrait) # full model
summary(mod)
print(mod)
newmod<-lmer(shoot~Treatment + Init_Leaf_SA +(1|EP.run), data=tritrait)
summary(newmod)
# testing significance of adding treatment of my mod
mod1<-lmer(shoot~Treatment +Init_Leaf_SA + (1|EP.run), data=tritrait, REML=FALSE)
summary(mod1)
modb<-lmer(shoot~Treatment +(1|EP.run), data=tritrait, REML=FALSE)
moda<-lmer(shoot~1 +(1|EP.run), data=tritrait, REML=FALSE)
modc<-lmer(shoot~Init_Leaf_SA+(1|EP.run), data=tritrait, REML=FALSE)
anova(mod1,moda, modb, modc)
anova(moda, modb)


difflsmeans(mod) # Post-hoc test to determine differences among my fixed effects #
plot(difflsmeans(mod))
plot(difflsmeans(newmod))

par(mar=c(7,6,6,3))
boxplot(shoot~Treatment, ylim=c(0,200),ylab="Shoot biomass (mg)", lwd=5, xaxt="n",col=c("darkgreen"), data=tritrait, cex.lab=3.5, cex.axis=2.5)
axis(1, at=1:4, c("Non-inoculated Control","Pseudomonas sp.1", "Psudomonas sp.2", "Burkholdaria sp."),cex.axis=2.1)
text(1, 130, "B",cex=3)
text(2, 181, "A",cex=3)
text(3, 164, "AB",cex=3)
text(4, 197, "AB",cex=3)

########################### root biomass -###########################################################################################################################
######### ROOT BIOMASS MIXED MODEL ######
mod<-lmer(logrootmass~Treatment + (1|EP.run), data=tritrait) # full model
summary(mod)
print(mod)
newmod<-lmer(logrootmass~Treatment +Initial.Root.SA + (1|EP.run), data=tritrait) # full model
summary(newmod)
# testing significance of adding treatment of my mod
mod1<-lmer(logrootmass~Treatment + Initial.Root.SA+ (1|EP.run), data=tritrait, REML=FALSE)
modb<-lmer(logrootmass~Treatment +(1|EP.run), data=tritrait, REML=FALSE)
modc<-lmer(logrootmass~Initial.Root.SA+(1|EP.run), data=tritrait, REML=FALSE)
moda<-lmer(logrootmass~1 +(1|EP.run), data=tritrait, REML=FALSE)
anova(mod1,moda, modb, modc)
summary(mod1)
library(lmerTest)
difflsmeans(mod) # Post-hoc test to determine differences among my fixed effects #
boxplot(root.biomass~Treatment, data=tritrait, ylim=c(0,90), ylab="root biomass (mg)", col=c("gray100", "gray20", "gray40", "gray80"),main="P. trichocarpa")
difflsmeans(newmod)

par(mar=c(7,6,6,3))
boxplot(root.biomass~Treatment, data=tritrait,xaxt="n", ylim=c(0,90), lwd=5, ylab="Root biomass (mg)", col=c("darkgreen"), cex.axis=2.5, cex.lab=3.5)
axis(1, at=1:4, c("Control","Pseudomonas GM30", "Psudomonas GM41", "Burkholdaria BT03" ),cex.axis=2)

################################### Total biomass - ###########################################################################################################################
######### Whole BIOMASS MIXED MODEL ######
mod<-lmer(Whole.plant~Treatment +(1|EP.run), data=tritrait) # full model
summary(mod)
print(mod)
newmod<-lmer(Whole.plant~Treatment +Initial.Root.SA+(1|EP.run), data=tritrait) # full model
summary(newmod)
# testing significance of adding treatment of my mod
mod1<-lmer(Whole.plant~Treatment +Initial.Root.SA+ (1|EP.run), data=tritrait, REML=FALSE)
modb<-lmer(Whole.plant~Treatment +(1|EP.run), data=tritrait, REML=FALSE)
moda<-lmer(Whole.plant~1 +Initial.Root.SA+(1|EP.run), data=tritrait, REML=FALSE)
modc<-lmer(Whole.plant~1 +(1|EP.run), data=tritrait, REML=FALSE)
anova(mod1,moda, modb, modc)
summary(modc)
summary(modb)
library(lmerTest)
difflsmeans(mod) # Post-hoc test to determine differences among my fixed effects #

par(mar=c(6,5,5,3))
boxplot(Whole.plant~Treatment, data=tritrait, xaxt="n",ylim=c(0,250),lwd=4, ylab="Total biomass (mg)",  col=c("darkgreen"), cex.axis=2, cex.lab=2)
axis(1, at=1:4, c("Non-inoclated Control","Pseudomonas sp.1", "Psudomonas sp.2", "Burkholdaria sp." ),cex.axis=2)

############### percent root model  ##################################################################################################################################
######### percent ROOT MIXED MODEL ######
mod<-lmer(logperroot~Treatment +(1|EP.run), data=tritrait) # full model
newmod<-lmer(logperroot~Treatment +tritrait$Initial.Root.SA + (1|EP.run), data=tritrait) # full model
summary(mod)
summary(newmod)
print(mod)

# testing significance of adding treatment of my mod
mod1<-lmer(logperroot~Treatment + Initial.Root.SA+ (1|EP.run), data=tritrait, REML=FALSE)
moda<-lmer(logperroot~Treatment +(1|EP.run), data=tritrait, REML=FALSE)
modb<-lmer(logperroot~Initial.Root.SA +(1|EP.run), data=tritrait, REML=FALSE)
modc<-lmer(logperroot~1 +(1|EP.run), data=tritrait, REML=FALSE)
anova(mod1,moda, modb, modc) # NO MODELS WERE SIGNIFICANTLY DIFFERENT HERE

boxplot(percentroot~Treatment, data=tritrait, xaxt="n", ylab="percent root", col=c("gray100", "gray20", "gray40", "gray80"),main="P. trichocarpa")
axis(1, at=1:4, c("Control", "GM30", "GM41", "BT03" ))
leveneTest(percentroot~Treatment, data=tritrait)
leveneTest(logperroot~Treatment, data=tritrait)
############### percent shoot model  ##################################################################################################################################
tritmod<-lm(tritrait$logpershoot~tritrait$Treatment+tritrait$Initial.Root.SA)
Anova(tritmod)

######### percent SHOOT MIXED MODEL ######
mod<-lmer(logpershoot~Treatment +(1|EP.run), data=tritrait) # full model
newmod<-lmer(logpershoot~Treatment +tritrait$Initial.Root.SA + (1|EP.run), data=tritrait) # full model
summary(mod)
summary(newmod)
print(mod)

# testing significance of adding treatment of my mod
mod1<-lmer(logpershoot~Treatment + Initial.Root.SA+ (1|EP.run), data=tritrait, REML=FALSE)
moda<-lmer(logpershoot~Treatment +(1|EP.run), data=tritrait, REML=FALSE)
modb<-lmer(logpershoot~Initial.Root.SA +(1|EP.run), data=tritrait, REML=FALSE)
modc<-lmer(logpershoot~1 +(1|EP.run), data=tritrait, REML=FALSE)
anova(mod1,moda, modb, modc)

boxplot(percentshoot~Treatment, data=tritrait, ylim=c(0,100), xaxt="n", ylab="percent shoot", col=c("gray100", "gray20", "gray40", "gray80"),main="P. trichocarpa")
axis(1, at=1:4, c("Control", "GM30", "GM41", "BT03" ))
leveneTest(percentshoot~Treatment, data=tritrait)
leveneTest(logpershoot~Treatment, data=tritrait)

############### percent leaf model  ##################################################################################################################################
######### percent leaf MIXED MODEL ######
mod<-lmer(logperleaf~Treatment +(1|EP.run), data=tritrait) # full model
newmod<-lmer(logperleaf~Treatment +tritrait$Initial.Root.SA + (1|EP.run), data=tritrait) # full model
summary(mod)
summary(newmod)
print(mod)

# testing significance of adding treatment of my mod
mod1<-lmer(logperleaf~Treatment + Initial.Root.SA+ (1|EP.run), data=tritrait, REML=FALSE)
moda<-lmer(logperleaf~Treatment +(1|EP.run), data=tritrait, REML=FALSE)
modb<-lmer(logperleaf~Initial.Root.SA +(1|EP.run), data=tritrait, REML=FALSE)
modc<-lmer(logperleaf~1 +(1|EP.run), data=tritrait, REML=FALSE)
anova(mod1,moda, modb, modc)

boxplot(percent.leaf~Treatment, data=tritrait, ylim=c(0,100), xaxt="n", ylab="percent leaf", col=c("gray100", "gray20", "gray40", "gray80"),main="P. trichocarpa")
axis(1, at=1:4, c("Control", "GM30", "GM41", "BT03" ))
leveneTest(percent.leaf~Treatment, data=tritrait)
leveneTest(logperleaf~Treatment, data=tritrait)


############### root:leaf ratio model  ##################################################################################################################################
######### root: leaf MIXED MODEL ######
mod<-lmer(logrootleaf~Treatment +(1|EP.run), data=tritrait) # full model
newmod<-lmer(logrootleaf~Treatment +tritrait$Initial.Root.SA + (1|EP.run), data=tritrait) # full model
summary(mod)
summary(newmod)
print(mod)

# testing significance of adding treatment of my mod
mod1<-lmer(logrootleaf~Treatment + Initial.Root.SA+ (1|EP.run), data=tritrait, REML=FALSE)
moda<-lmer(logrootleaf~Treatment +(1|EP.run), data=tritrait, REML=FALSE)
modb<-lmer(logrootleaf~Initial.Root.SA +(1|EP.run), data=tritrait, REML=FALSE)
modc<-lmer(logrootleaf~1 +(1|EP.run), data=tritrait, REML=FALSE)
anova(mod1,moda, modb, modc)

boxplot(rootleaf~Treatment, data=tritrait,  xaxt="n", ylab="root to leaf ratio", col=c("gray100", "gray20", "gray40", "gray80"),main="P. trichocarpa")
axis(1, at=1:4, c("Control", "GM30", "GM41", "BT03" ))
leveneTest(rootleaf~Treatment, data=tritrait)
leveneTest(logrootleaf~Treatment, data=tritrait)

############### leaf weight ratio model  ##################################################################################################################################
######### leaf.weight MIXED MODEL ######
mod<-lmer(leaf.weight~Treatment +(1|EP.run), data=tritrait) # full model
newmod<-lmer(leaf.weight~Treatment +tritrait$Initial.Root.SA + (1|EP.run), data=tritrait) # full model
summary(mod)
summary(newmod)
print(mod)

# testing significance of adding treatment of my mod
mod1<-lmer(leaf.weight~Treatment + Initial.Root.SA+ (1|EP.run), data=tritrait, REML=FALSE)
moda<-lmer(leaf.weight~Treatment +(1|EP.run), data=tritrait, REML=FALSE)
modb<-lmer(leaf.weight~Initial.Root.SA +(1|EP.run), data=tritrait, REML=FALSE)
modc<-lmer(leaf.weight~1 +(1|EP.run), data=tritrait, REML=FALSE)
anova(mod1,moda, modb, modc) # leaf weight treatments significant ###########

boxplot(leaf.weight~Treatment, data=tritrait,  xaxt="n", ylab="leaf weight (mg)", col=c("gray100", "gray20", "gray40", "gray80"),main="P. trichocarpa")
axis(1, at=1:4, c("Control", "GM30", "GM41", "BT03" ))

######### ROOT SHOOT MIXED MODEL ######
mod<-lmer(logrs~Treatment +(1|EP.run), data=tritrait) # full model
newmod<-lmer(logrs~Treatment +Init_Leaf_SA + (1|EP.run), data=tritrait) # full model
summary(mod)
summary(newmod)
print(mod)

# testing significance of adding treatment of my mod
mod1<-lmer(logrs~Treatment + Init_Leaf_SA + (1|EP.run), data=tritrait, REML=FALSE)
moda<-lmer(logrs~Treatment +(1|EP.run), data=tritrait, REML=FALSE)
modb<-lmer(logrs~Init_Leaf_SA +(1|EP.run), data=tritrait, REML=FALSE)
modc<-lmer(logrs~1 +(1|EP.run), data=tritrait, REML=FALSE)
anova(mod1,moda, modb, modc)
summary(mod1)
library(lmerTest)
difflsmeans(mod) # Post-hoc test to determine differences among my fixed effects #
boxplot(rootshoot~Treatment, data=tritrait)
leveneTest(rootshoot~Treatment, data=tritrait)

######### SPAD MIXED MODEL ######
mod<-lmer(SPAD~Treatment +(1|EP.run), data=tritrait) # full model
summary(mod)
print(mod)

# testing significance of adding treatment of my mod
mod1<-lmer(SPAD~Treatment +(1|EP.run), data=tritrait, REML=FALSE)
moda<-lmer(SPAD~1 +(1|EP.run), data=tritrait, REML=FALSE)
anova(mod1,moda)

difflsmeans(mod) # Post-hoc test to determine differences among my fixed effects #

boxplot(SPAD~Treatment, lwd=5, data=tritrait, ylim=c(15,40), ylab="Chlorophyll content (SPAD)", col=c("darkgreen"), cex.axis=2.5, cex.lab=3.5, xaxt="n")
axis(1, at=1:4, c("Non-inoclated Control","Pseudomonas sp.1", "Psudomonas sp.2", "Burkholdaria sp." ),cex.axis=2)

# ch_leaf number "CH_leafN"
######### Leaf number MIXED MODEL ######
mod<-lmer(CH_leafN~Treatment + (1|EP.run), data=tritrait) # full model
summary(mod)
newmod<-lmer(CH_leafN~Treatment + Init_Leaf_num+ (1|EP.run), data=tritrait) # full model
summary(newmod)
print(mod)

boxplot(CH_leafN~Treatment, data=tritrait)

# testing significance of adding treatment of my mod
mod1<-lmer(CH_leafN~Treatment +Init_Leaf_num+(1|EP.run), data=tritrait, REML=FALSE)
moda<-lmer(CH_leafN~Treatment +(1|EP.run), data=tritrait, REML=FALSE)
modb<-lmer(CH_leafN~Init_Leaf_num +(1|EP.run), data=tritrait, REML=FALSE)
modc<-lmer(CH_leafN~1 +(1|EP.run), data=tritrait, REML=FALSE)
anova(mod1,moda, modb, modc)
summary(mod1)

difflsmeans(newmod) # Post-hoc test to determine differences among my fixed effects #
plot(difflsmeans(newmod))

# delt_rootSA   "delt_RootSA"
tritmod<-lm(tritrait$delt_RootSA~tritrait$Treatment)
Anova(tritmod)

######### Root growth  MIXED MODEL ######
mod<-lmer(delt_RootSA~Treatment +(1|EP.run), data=tritrait) # full model
summary(mod)
print(mod)

# testing significance of adding treatment of my mod
mod1<-lmer(delt_RootSA~Treatment +(1|EP.run), data=tritrait, REML=FALSE)
moda<-lmer(delt_RootSA~1 +(1|EP.run), data=tritrait, REML=FALSE)
anova(mod1,moda)

difflsmeans(mod) # Post-hoc test to determine differences among my fixed effects #
plot(difflsmeans(mod))

boxplot(delt_RootSA~Treatment, xaxt="n", lwd=5, data=tritrait, ylim=c(0,.56), cex.lab=3.5, cex.axis=2.5, ylab="Root growth (cm^2/day)", col=c("darkgreen"))
axis(1, at=1:4, c("Non-inoculated Control","Pseudomonas sp.1", "Psudomonas sp.2", "Burkholdaria sp." ),cex.axis=2.1)
text(1,0.22, "B", cex=3)
text(2,0.5, "A", cex=3)
text(3,0.56, "B", cex=3)
text(4,0.31, "B",cex=3)

#delt_rootL    "delt_RootL"
######### Root growth  MIXED MODEL ######
mod<-lmer(delt_RootL~Treatment +(1|EP.run), data=tritrait) # full model
summary(mod)
newmod<-lmer(delt_RootL~Treatment + Initial.Root.SA+(1|EP.run), data=tritrait) # full model
summary(newmod)
names(tritrait)
# testing significance of adding treatment of my mod
mod1<-lmer(delt_RootL~Treatment + Initial.Root.SA+(1|EP.run), data=tritrait, REML=FALSE)
moda<-lmer(delt_RootL~Treatment +(1|EP.run), data=tritrait, REML=FALSE)
modb<-lmer(delt_RootL~Initial.Root.SA +(1|EP.run), data=tritrait, REML=FALSE)
modc<-lmer(delt_RootL~1 +(1|EP.run), data=tritrait, REML=FALSE)
anova(mod1,moda, modb, modc)

difflsmeans(mod) # Post-hoc test to determine differences among my fixed effects #

#delt_stem   "logdeltstem"  
######### stem growth  MIXED MODEL ######
mod<-lmer(sqdeltstem~Treatment + (1|EP.run), data=tritrait) # full model
summary(mod)
newmod<-lmer(sqdeltstem~Treatment + Init_Leaf_SA+ (1|EP.run), data=tritrait) # full model
summary(newmod)
# testing significance of adding treatment of my mod
mod1<-lmer(sqdeltstem~Treatment + Init_Leaf_SA+ (1|EP.run), data=tritrait, REML=FALSE)
moda<-lmer(sqdeltstem~Treatment + (1|EP.run), data=tritrait, REML=FALSE)
modb<-lmer(sqdeltstem~Init_Leaf_SA+ (1|EP.run), data=tritrait, REML=FALSE)
modc<-lmer(sqdeltstem~1 +(1|EP.run), data=tritrait, REML=FALSE)
anova(mod1,moda, modb, modc)

difflsmeans(mod) # Post-hoc test to determine differences among my fixed effects #
boxplot(Delt_stem~Treatment, data=tritrait, ylim=c(0,.50), ylab="stem growth (cm/day)", col=c("gray100", "gray20", "gray40", "gray80"))


# SRL  "logSRL" 
######### SRL  MIXED MODEL ######
mod<-lmer(logSRL~Treatment +(1|EP.run), data=tritrait) # full model
summary(mod)
print(mod)

# testing significance of adding treatment of my mod
mod1<-lmer(logSRL~Treatment +(1|EP.run), data=tritrait, REML=FALSE)
moda<-lmer(logSRL~1 +(1|EP.run), data=tritrait, REML=FALSE)
anova(mod1,moda)

difflsmeans(mod) # Post-hoc test to determine differences among my fixed effects #


# SLA"logSLA" 
######### SLA MIXED MODEL ######
mod<-lmer(logSLA~Treatment +(1|EP.run), data=tritrait) # full model
summary(mod)
print(mod)

# testing significance of adding treatment of my mod
mod1<-lmer(logSLA~Treatment +(1|EP.run), data=tritrait, REML=FALSE)
moda<-lmer(logSLA~1 +(1|EP.run), data=tritrait, REML=FALSE)
anova(mod1,moda)

difflsmeans(mod) # Post-hoc test to determine differences among my fixed effects #
plot(difflsmeans(mod))


#  LEAF GROWTH -  "logdeltleaf"
######### leaf growth MIXED MODEL ######
mod<-lmer(logdeltleaf~Treatment +(1|EP.run), data=tritrait) # full model
summary(mod)
leveneTest(logdeltleaf~Treatment, data=tritrait)
newmod<-lmer(logdeltleaf~Treatment + Init_Leaf_SA+(1|EP.run), data=tritrait) # full model
summary(newmod)
# testing significance of adding treatment of my mod
mod1<-lmer(logdeltleaf~Treatment +(1|EP.run), data=tritrait, REML=FALSE)
moda<-lmer(logdeltleaf~Treatment  +Init_Leaf_SA+(1|EP.run), data=tritrait, REML=FALSE)
modc<-lmer(logdeltleaf~Init_Leaf_SA+(1|EP.run), data=tritrait, REML=FALSE)
modb<-lmer(logdeltleaf~1 +(1|EP.run), data=tritrait, REML=FALSE)
anova(mod1,moda, modb, modc)
summary(mod1)

difflsmeans(mod) # Post-hoc test to determine differences among my fixed effects #
boxplot(delt_LeafSA~Treatment, xaxt="n", data=tritrait, ylim=c(0,1.75), ylab="Leaf growth (cm^2/day)", col=c("darkgreen"), lwd=5, cex.axis=2.5, cex.lab=3.5)
axis(1, at=1:4, c("Non-inoculated Control","Pseudomonas sp.1", "Psudomonas sp.2", "Burkholdaria sp." ),cex.axis=2)
text(1, .65, "B", cex=3)
text(2, .82, "A", cex=3)
text(3, 1.62, "A", cex=3)
text(4, 1.35, "AB", cex=3)

# change in average leaf size
names(tritrait)
boxplot(tritrait$CH_avg_leaf)
normalTest(tritrait$CH_avg_leaf, method=c( "da" ))
log_chg_leaf_size<-(log(tritrait$CH_avg_leaf+1))
normalTest(log_chg_leaf_size, method=c( "da" ))
boxplot(log_chg_leaf_size)

mod<-lmer(log_chg_leaf_size~Treatment +(1|EP.run), data=tritrait) # full model
summary(mod)
print(mod)

# testing significance of adding treatment of my mod
mod1<-lmer(log_chg_leaf_size~Treatment +(1|EP.run), data=tritrait, REML=FALSE)
moda<-lmer(log_chg_leaf_size~1 +(1|EP.run), data=tritrait, REML=FALSE)
anova(mod1,moda)

difflsmeans(mod) # Post-hoc test to determine differences among my fixed effects #

# final average leaf size
boxplot(tritrait$Final_avg_leaf)
normalTest(tritrait$Final_avg_leaf, method=c( "da" ))

mod<-lmer(Final_avg_leaf~Treatment +(1|EP.run), data=tritrait) # full model
summary(mod)
print(mod)

# testing significance of adding treatment of my mod
mod1<-lmer(Final_avg_leaf~Treatment +(1|EP.run), data=tritrait, REML=FALSE)
moda<-lmer(Final_avg_leaf~1 +(1|EP.run), data=tritrait, REML=FALSE)
anova(mod1,moda)
difflsmeans(mod)
boxplot(Final_avg_leaf~Treatment, data=tritrait)


################################################################################################
##################                 Figs for the trait paper                  ###################
################################################################################################

################# Biomass Panel #######################
par(mar=c(5,6,1,1), srt=0)
#tiff(filename="Frontiers_Henning_2016_Figure3", width=4, height=9, res=300)
#par(mfrow=c(4,1))
par(mfrow=c(3,1)) 
par(mar=c(0,6,0.5,1))
boxplot(Whole.plant~Treatment, data=tritrait, xaxt="n",ylim=c(0,255),lwd=4, ylab="Total dry weight (mg)",  col=c("gray100", "gray25","gray25", "gray25"), cex.axis=1.5, cex.lab=1.6)
text(1, 177, "A",cex=3)
text(2, 224, "A",cex=3)
text(3, 230, "A",cex=3)
text(4, 250, "A",cex=3)
text(0.5, 242, "A",cex=3.5)
#axis(1, at=1:4, c("Non-inoclated Control","Pseudomonas sp.1", "Psudomonas sp.2", "Burkholdaria sp." ),cex.axis=2)
par(mar=c(0,6,0,1))

boxplot(leaf.weight~Treatment, data=tritrait, ylim=c(0,210), xaxt="n",lwd=4, ylab="Dry leaf weight (mg)", col=c("gray100", "gray25","gray25", "gray25"),cex.lab=1.5, cex.axis=1.6)

#boxplot(shoot~Treatment, ylim=c(0,225),ylab="Shoot biomass (mg)", lwd=3, xaxt="n",col=c("gray100", "gray20", "gray40", "gray80"), data=tritrait, cex.lab=2, cex.axis=2)
#axis(1, at=1:4, c("Non-inoculated Control","Pseudomonas sp.1", "Psudomonas sp.2", "Burkholdaria sp."),cex.axis=2)
text(1, 124, "B",cex=3)
text(2, 169, "A",cex=3)
text(3, 155, "AB",cex=3)
text(4, 182, "AB",cex=3)
text(0.5, 195, "B",cex=3.5)
par(mar=c(2,6,0,1))
boxplot(root.biomass~Treatment, data=tritrait,xaxt="n", ylim=c(0,90), lwd=4, ylab="Dry root weight (mg)",col=c("gray100", "gray25","gray25", "gray25"), cex.axis=1.6, cex.lab=1.5)
text(1, 45, "A",cex=3)
text(2, 58, "A",cex=3)
text(3,67, "A",cex=3)
text(4, 68, "A",cex=3)
text(0.5, 82, "C",cex=3.5)
axis(1, at=1:4,label=FALSE)
labels<- c("Control","GM30", "GM41", "BT03" )
text(1:4,par("usr")[3] - 6, cex=1.6, labels = labels, xpd = TRUE)

#################         architecture panel      ########################
par(mfrow=c(4,1)) 
par(mar=c(0,6,0.5,1))

boxplot(CH_leafN~Treatment, xaxt="n", data=tritrait, ylab="Number of new leaves", ylim=c(-6,11),  col=c("gray100", "gray25","gray25", "gray25"), lwd=4, cex.axis=1.6, cex.lab=1.5)
text(1, 7.6, "B", cex=3)
text(2, 8.6, "A", cex=3)
text(3, 8.6, "AB", cex=3)
text(4,9.6, "AB", cex=3)
text(0.5, 10, "A", cex=3.5)


par(mar=c(0,6,0,1))
boxplot(delt_LeafSA~Treatment, xaxt="n", data=tritrait, ylim=c(0,1.75), ylab=expression(paste("Leaf growth (cm"^2, " d"^-1,")")), col=c("gray100", "gray25","gray25", "gray25"), lwd=4, cex.axis=1.6, cex.lab=1.5)
#axis(1, at=1:4, c("Non-inoculated Control","Pseudomonas sp.1", "Psudomonas sp.2", "Burkholdaria sp." ),cex.axis=2)
text(1, .74, "B", cex=3)
text(2, .91, "A", cex=3)
text(3, 1.69, "A", cex=3)
text(4, 1.41, "AB", cex=3)
text(0.5, 1.63, "B", cex=3.5)
par(mar=c(0,6,0,1))
boxplot(Delt_stem~Treatment, data=tritrait, ylim=c(0,.53), xaxt="n", ylab=expression(paste("Stem growth (cm"^1, " d"^-1,")")), lwd=4, cex.axis=1.6, cex.lab=1.5,col=c("gray100", "gray25","gray25", "gray25"))
text(1, 0.32, "A", cex=3)
text(2, 0.50, "A", cex=3)
text(3, 0.31, "A", cex=3)
text(4,0.13, "A", cex=3)
text(0.5, 0.45, "C", cex=3.5)

par(mar=c(2,6,0,1))

boxplot(delt_RootSA~Treatment, xaxt="n", lwd=3, data=tritrait, ylim=c(0,.65), cex.lab=1.5, cex.axis=1.6, ylab=expression(paste("Root growth (cm"^2, " d"^-1,")")), col=c("gray100", "gray25","gray25", "gray25"))
#axis(1, at=1:4, c("Non-inoculated Control","Pseudomonas sp.1", "Pseudomonas sp.2", "Burkholdaria sp." ),cex.axis=2)
text(1,0.27, "B", cex=3)
text(2,0.55, "A", cex=3)
text(3,0.605, "B", cex=3)
text(4,0.365, "B",cex=3)
text(0.5, 0.58, "D", cex=3.5)

axis(1, at=1:4,label=FALSE)
labels<- c("Control","GM30", "GM41", "BT03" )
text(1:4,par("usr")[3] - .07, cex=1.6, labels = labels, xpd = TRUE)


##################################################################################################################################################
#############################################        PHYSIOLOGY DATA   ###########################################################################
##################################################################################################################################################

physd<-read.csv("Henning_PeerJ_Phys.csv")
physd
boxplot(physd$carboxylase)
logcarb<-(sqrt(physd$carboxylase))  #### NORMAL###
boxplot(logcarb)

boxplot(physd$Asat)
boxplot(physd$Amax)

mod<- lm(logcarb~Treatment, data=physd) #  non sig
Anova(mod)
physd["logcarb"]<-NA
physd$logcarb<-logcarb

mod<- lm(Asat~Treatment, data=physd) # non sig
Anova(mod)

mod<- lm(Amax~Treatment, data=physd) # no sig
Anova(mod)

#####################################################
############### PHYS TRAIT PANEL ###################
physd
physd$Treatment<-factor(physd$Treatment, levels=c("Control", "GM30_alone", "GM41_alone", "BT03_alone"))
physd

par(mfrow=c(3,1)) 
par(mar=c(0,6,0.5,1))
boxplot(SPAD~Treatment, lwd=3, data=tritrait, ylim=c(15,40), ylab="Chlorophyll content (SPAD)", col=c("gray100", "gray25","gray25", "gray25"), cex.axis=1.5, cex.lab=1.6, xaxt="n")
text(1, 32.5, "A",cex=3)
text(2, 36, "A",cex=3)
text(3, 39, "A",cex=3)
text(4, 36.25, "A",cex=3)
text(0.5, 39, "A",cex=3.5)


#axis(1, at=1:4, c("Non-inoculated Control","Pseudomonas sp.1", "Pseudomonas sp.2", "Burkholdaria sp." ),cex.axis=2)
par(mar=c(0,6,0,1))
boxplot(physd$logcarb~physd$Treatment, xaxt="n", lwd=4,ylim=c(0.05,0.32), cex.axis=1.5, cex.lab=1.6, col=c("gray100", "gray25","gray25", "gray25"), ylab= expression(paste("ɸCO"[2]," (Quantum yield of photo.)")))
text(4, 0.215, "A",cex=3)
text(1, 0.211, "A",cex=3)
text(2, 0.247, "A",cex=3)
text(3, 0.288, "A",cex=3)
text(0.5, 0.303, "B",cex=3.5)

#axis(1, at=1:4, c("Non-inoculated Control","Pseudomonas sp.1", "Pseudomonas sp.2", "Burkholdaria sp." ),cex.axis=2)
par(mar=c(2,6,0,1))
boxplot(physd$Amax~physd$Treatment, xaxt="n", lwd=4,  ylim=c(3,17), col=c("gray100", "gray25","gray25", "gray25"), cex.axis=1.5, cex.lab=1.6, ylab=expression(paste("A"[max],"(µmol CO"[2]," m"^-2," s"^-1,")") ))
#axis(1, at=1:4, c("Non-inoculated Control","Pseudomonas sp.1", "Pseudomonas sp.2", "Burkholdaria sp." ),cex.axis=2)                                                                               ylab=expression(paste("Leaf growth (cm"^2, " d"^-1,")")), c
text(4, 12.2, "A",cex=3)
text(1, 13.7, "A",cex=3)
text(2, 14.8, "A",cex=3)
text(3, 15.3, "A",cex=3)
text(0.5, 15.8, "C",cex=3.5)
axis(1, at=1:4,label=FALSE)
labels<- c("Control","GM30", "GM41", "BT03" )
text(1:4,par("usr")[3] - 1, cex=1.8, labels = labels, xpd = TRUE)


################################################################################################
################################################################################################
#                  Microbial Abundance Data               
################################################################################################
################################################################################################
cfu<-read.csv("Henning_PeerJ_microbial_abundance_data.csv")
cfu

names(cfu)

boxplot(CFU.g.tissue~Treatments*tissue, data=cfu)
logCFU<-log(cfu$CFU.g.tissue+1)
boxplot(logCFU~tissue*Treatments, data=cfu)
cfu["logCFU"]<-NA
cfu$logCFU<-logCFU
cfu$Treatments<-factor(cfu$Treatments, levels=c("Control", "GM30", "GM41", "Bt03"))
boxplot(CFU.g.tissue~tissue*Treatments, data=cfu, las=2)

mod<-lm(CFU.g.tissue~Treatments*dilution, data=cfu)
Anova(mod)
summary(mod)

first<-cfu[which(cfu$dilution=="1"),]
second<-cfu[which(cfu$dilution=="2"),]
third<-cfu[which(cfu$dilution=="3"),]

mod<-lm(CFU.g.tissue~Treatments*tissue, data=first)
Anova(mod)
summary(mod)

mod2<-lm(CFU.g.tissue~Treatments*tissue, data=second)
Anova(mod2)
summary(mod2)

mod3<-lm(CFU.g.tissue~Treatments*tissue, data=third)
Anova(mod3)
summary(mod3)
